# Supplementary material for: Effect of Ethanol Stress on the Fatty Acid Ethyl Ester Biosynthesis Pathways of Baijiu Brewing Yeast
Source: Foods. 2026 Mar 25;15(7):1129. doi: 10.3390/foods15071129 (PMC13073148; doi:10.3390/foods15071129)
Supplement: Supplementary file 1 [file foods-15-01129-s001.zip]

Archive with 1 entries (1 files):
- foods-4168212-supplementary.pdf
